# Supplementary material for: The MIDAS domain of AAA mechanoenzyme Mdn1 forms catch bonds with two different substrates
Source: eLife. 2022 Feb 11;11:e73534. doi: 10.7554/eLife.73534 (PMC8837202; doi:10.7554/eLife.73534)
Supplement: Figure 1—source data 2. [file elife-73534-fig1-data2.zip]

Archive with 5 entries (4 files):
- SourceData_Fig1_Gels/
- SourceData_Fig1_Gels/MIDAS-WT_Alone.TIF
- SourceData_Fig1_Gels/MIDAS-Y4666R-Alone.TIF
- SourceData_Fig1_Gels/Rsa4-GFP Alone(left)_With MIDAS-WT(right).TIF
- SourceData_Fig1_Gels/Rsa4-GFP with MIDAS-Y4666R.TIF
