# Supplementary material for: The MIDAS domain of AAA mechanoenzyme Mdn1 forms catch bonds with two different substrates
Source: eLife. 2022 Feb 11;11:e73534. doi: 10.7554/eLife.73534 (PMC8837202; doi:10.7554/eLife.73534)
Supplement: Figure 3—source data 3. [file elife-73534-fig3-data3.zip]

Archive with 2 entries (1 files):
- SourceData_Fig3S5_Gels/
- SourceData_Fig3S5_Gels/KJM_111621_Rsa4SNAP_PostOlgio_Final.TIF
