# Supplementary material for: The MIDAS domain of AAA mechanoenzyme Mdn1 forms catch bonds with two different substrates
Source: eLife. 2022 Feb 11;11:e73534. doi: 10.7554/eLife.73534 (PMC8837202; doi:10.7554/eLife.73534)
Supplement: Figure 4—source data 2. [file elife-73534-fig4-data2.zip]

Archive with 6 entries (5 files):
- SourceData_Fig4_Gels/
- SourceData_Fig4_Gels/MIDAS-WT_Alone.TIF
- SourceData_Fig4_Gels/MIDAS-Y4666R-Alone.TIF
- SourceData_Fig4_Gels/Ytm1-GFP alone.TIF
- SourceData_Fig4_Gels/Ytm1-GFP with MIDAS-WT.TIF
- SourceData_Fig4_Gels/Ytm1-GFP with MIDAS-Y4666R.TIF
